# Supplementary material for: Compositional and Quantitative Insights Into Bacterial and Archaeal Communities of South Pacific Deep-Sea Sponges (Demospongiae and Hexactinellida)
Source: Front Microbiol. 2020 Apr 24;11:716. doi: 10.3389/fmicb.2020.00716 (PMC7193145; doi:10.3389/fmicb.2020.00716)
Supplement: TABLE S1 — Detailed sampling list, including internal sampling IDs, ROV site IDs, coordinates, and list of seawater samples. [file Table_1.xls]

## Sheet: metadata.reseq.merged.reduced.v
SampleID	GWID	SampleType	Date	ROVstation	LocationName	Lat	Lon	Depth	Class	Order	Family	Genus	Species
NZ-001	GW40001	Sponge	2017-01-30	02ROV01	Kiwi Seamount, Three Kings Ridge	-30.7331	173.909	768	Hexactinellida	Sceptrulophora	Aphrocallistidae	Aphrocallistes	Aphrocallistes beatrix
NZ-002	GW40002	Sponge	2017-01-30	02ROV01	Kiwi Seamount, Three Kings Ridge	-30.7325	173.91	759	Hexactinellida	Sceptrulophora	Aphrocallistidae	Aphrocallistes	Aphrocallistes beatrix
NZ-170	GW40170	Sponge	2017-02-09	36ROV10	Seamount 986	-39.9896	178.214	793	Hexactinellida	Sceptrulophora	Aphrocallistidae	Aphrocallistes	Aphrocallistes beatrix
NZ-339	GW40339	Sponge	2017-02-24	85ROV19	Southern Kermadec Ridge	-35.6091	178.854	1167	Hexactinellida	Lyssacinosida	Euplectellidae	Bolosoma	Bolosoma cyanae
NZ-340	GW40340	Sponge	2017-02-24	85ROV19	Southern Kermadec Ridge	-35.609	178.854	1166	Hexactinellida	Lyssacinosida	Euplectellidae	Bolosoma	Bolosoma cyanae
NZ-341	GW40341	Sponge	2017-02-24	85ROV19	Southern Kermadec Ridge	-35.6091	178.854	1164	Hexactinellida	Lyssacinosida	Euplectellidae	Bolosoma	Bolosoma cyanae
NZ-346	GW40346	Sponge	2017-02-24	85ROV19	Southern Kermadec Ridge	-35.6102	178.854	1149	Hexactinellida	Lyssacinosida	Euplectellidae	Bolosoma	Bolosoma cyanae
NZ-162	GW40162	Sponge	2017-02-09	36ROV10	Seamount 986	-39.9896	178.214	793	Hexactinellida	Lyssacinosida	Euplectellidae	Corbitella	Corbitella plagiariorum
NZ-164	GW40164	Sponge	2017-02-09	36ROV10	Seamount 986	-39.9883	178.215	770	Hexactinellida	Lyssacinosida	Euplectellidae	Corbitella	Corbitella plagiariorum
NZ-165	GW40165	Sponge	2017-02-09	36ROV10	Seamount 986	-39.9909	178.215	792	Hexactinellida	Lyssacinosida	Euplectellidae	Corbitella	Corbitella plagiariorum
NZ-168	GW40168	Sponge	2017-02-09	36ROV10	Seamount 986	-39.99	178.215	802	Hexactinellida	Lyssacinosida	Euplectellidae	Corbitella	Corbitella plagiariorum
NZ-117	GW40117	Sponge	2017-02-07	33ROV08	Southern Kermadec Ridge	-35.3807	178.98	1172	Demospongiae	Tetractinellida	Geodiidae	Geodia	Geodia vaubani
NZ-118	GW40118	Sponge	2017-02-07	33ROV08	Southern Kermadec Ridge	-35.3823	178.979	1216	Demospongiae	Tetractinellida	Geodiidae	Geodia	Geodia vaubani
NZ-140	GW40140	Sponge	2017-02-07	33ROV08	Southern Kermadec Ridge	-35.3823	178.98	1202	Demospongiae	Tetractinellida	Geodiidae	Geodia	Geodia vaubani
NZ-171	GW40171	Sponge	2017-02-09	36ROV10	Seamount 986	-39.99	178.215	802	Demospongiae	Tetractinellida	Geodiidae	Geodia	Geodia vaubani
NZ-303	GW40303	Sponge	2017-02-22	79ROV16	Seamount 986	-40.0477	178.137	894	Demospongiae	Haplosclerida	Halichondriidae	Halichondria	Halichondria sp. indet.
NZ-304	GW40304	Sponge	2017-02-22	79ROV16	Seamount 986	-40.0484	178.135	899	Demospongiae	Haplosclerida	Halichondriidae	Halichondria	Halichondria sp. indet.
NZ-305	GW40305	Sponge	2017-02-22	79ROV16	Seamount 986	-40.0494	178.136	892	Demospongiae	Haplosclerida	Halichondriidae	Halichondria	Halichondria sp. indet.
NZ-169	GW40169	Sponge	2017-02-09	36ROV10	Seamount 986	-39.99	178.215	802	Hexactinellida	Lyssacinosida	Rossellidae	Lanuginellinae	Lanuginellinae gen. et sp. indet.
NZ-302	GW40302	Sponge	2017-02-22	79ROV16	Seamount 986	-40.0495	178.135	893	Hexactinellida	Lyssacinosida	Rossellidae	Lanuginellinae	Lanuginellinae gen. et sp. indet.
NZ-315	GW40315	Sponge	2017-02-22	81ROV17	Seamount 986	-40.0462	178.14	857	Hexactinellida	Lyssacinosida	Rossellidae	Lanuginellinae	Lanuginellinae gen. et sp. indet.
NZ-221	GW40221	Sponge	2017-02-19	76ROV13	Otago / Canterbury Slope	-45.0243	171.904	595	Demospongiae	Poecilosclerida	Latrunculiidae	Latrunculia	Latrunculia morrisoni
NZ-240	GW40240	Sponge	2017-02-20	77ROV14	Christchurch Canyon Slope	-43.2894	173.607	706	Demospongiae	Poecilosclerida	Latrunculiidae	Latrunculia	Latrunculia morrisoni
NZ-241	GW40241	Sponge	2017-02-20	77ROV14	Christchurch Canyon Slope	-43.2891	173.606	670	Demospongiae	Poecilosclerida	Latrunculiidae	Latrunculia	Latrunculia morrisoni
NZ-158	GW40158	Sponge	2017-02-09	36ROV10	Seamount 986	-39.9909	178.215	792	Hexactinellida	Lyssacinosida	Leucopsacidae	Leucopsacus	Leucopsacus distantus
NZ-300	GW40300	Sponge	2017-02-22	79ROV16	Seamount 986	-40.0483	178.135	896	Hexactinellida	Lyssacinosida	Leucopsacidae	Leucopsacus	Leucopsacus distantus
NZ-317	GW40317	Sponge	2017-02-22	81ROV17	Seamount 986	-40.0453	178.142	857	Hexactinellida	Lyssacinosida	Leucopsacidae	Leucopsacus	Leucopsacus distantus
NZ-045	GW40045	Sponge	2017-02-02	14ROV04	Coleville Volcano, Coleville Ridge	-30.0867	179.816	491	Demospongiae	Axinellida	Stelligeridae	Paratimea	Paratimea sp. indet.
NZ-046	GW40046	Sponge	2017-02-02	14ROV04	Coleville Volcano, Coleville Ridge	-30.086	179.815	472	Demospongiae	Axinellida	Stelligeridae	Paratimea	Paratimea sp. indet.
NZ-049	GW40049	Sponge	2017-02-02	14ROV04	Coleville Volcano, Coleville Ridge	-30.0885	179.817	532	Demospongiae	Axinellida	Stelligeridae	Paratimea	Paratimea sp. indet.
NZ-050	GW40050	Sponge	2017-02-02	14ROV04	Coleville Volcano, Coleville Ridge	-30.086	179.815	472	Demospongiae	Axinellida	Stelligeridae	Paratimea	Paratimea sp. indet.
NZ-111	GW40111	Sponge	2017-02-07	33ROV08	Southern Kermadec Ridge	-35.3824	178.98	1191	Demospongiae	Tetractinellida	Geodiidae	Penares	Penares turmericolor
NZ-112	GW40112	Sponge	2017-02-07	33ROV08	Southern Kermadec Ridge	-35.3824	178.98	1191	Demospongiae	Tetractinellida	Geodiidae	Penares	Penares turmericolor
NZ-114	GW40114	Sponge	2017-02-07	33ROV08	Southern Kermadec Ridge	-35.3824	178.98	1187	Demospongiae	Tetractinellida	Geodiidae	Penares	Penares turmericolor
NZ-115	GW40115	Sponge	2017-02-07	33ROV08	Southern Kermadec Ridge	-35.3824	178.98	1191	Demospongiae	Tetractinellida	Geodiidae	Penares	Penares turmericolor
NZ-040	GW40040	Sponge	2017-02-02	14ROV04	Coleville Volcano, Coleville Ridge	-30.0869	179.816	495	Demospongiae	Tetractinellida	Pleromidae	Pleroma	Pleroma turbinatum
NZ-041	GW40041	Sponge	2017-02-02	14ROV04	Coleville Volcano, Coleville Ridge	-30.0871	179.816	497	Demospongiae	Tetractinellida	Pleromidae	Pleroma	Pleroma turbinatum
NZ-042	GW40042	Sponge	2017-02-02	14ROV04	Coleville Volcano, Coleville Ridge	-30.0859	179.815	472	Demospongiae	Tetractinellida	Pleromidae	Pleroma	Pleroma turbinatum
NZ-166	GW40166	Sponge	2017-02-09	36ROV10	Seamount 986	-39.9884	178.215	774	Hexactinellida	Lyssacinosida	Euplectellidae	Regadrella	Regadrella okinoseana
NZ-296	GW40296	Sponge	2017-02-22	79ROV16	Seamount 986	-40.0483	178.135	896	Hexactinellida	Lyssacinosida	Euplectellidae	Regadrella	Regadrella okinoseana
NZ-297	GW40297	Sponge	2017-02-22	79ROV16	Seamount 986	-40.0476	178.137	893	Hexactinellida	Lyssacinosida	Euplectellidae	Regadrella	Regadrella okinoseana
NZ-298	GW40298	Sponge	2017-02-22	79ROV16	Seamount 986	-40.0492	178.136	890	Hexactinellida	Lyssacinosida	Euplectellidae	Regadrella	Regadrella okinoseana
NZ-029	GW40029	Sponge	2017-02-01	10ROV03	Abyssal Plain between Three Kings Ridge and Coleville Ridge	-30.9908	177.5	4160	Hexactinellida	Lyssacinosida	Euplectellidae	Saccocalyx	Saccocalyx tetractinus
NZ-321	GW40321	Sponge	2017-02-23	84ROV18	Seamount 1247	-37.9123	179.215	1352	Hexactinellida	Lyssacinosida	Euplectellidae	Saccocalyx	Saccocalyx tetractinus
NZ-323	GW40323	Sponge	2017-02-23	84ROV18	Seamount 1247	-37.9156	179.215	1457	Hexactinellida	Lyssacinosida	Euplectellidae	Saccocalyx	Saccocalyx tetractinus
SO254_1_1	na	Seawater	2017-01-30	02ROV01	Kiwi Seamount, Three Kings Ridge	-30.7331	173.909	545	Seawater				Seawater_1
SO254_1_2	na	Seawater	2017-01-30	02ROV01	Kiwi Seamount, Three Kings Ridge	-30.7331	173.909	545	Seawater				Seawater_1
SO254_1_3	na	Seawater	2017-01-30	02ROV01	Kiwi Seamount, Three Kings Ridge	-30.7331	173.909	545	Seawater				Seawater_1
SO254_14_1	na	Seawater	2017-02-02	14ROV04	Coleville Volcano, Coleville Ridge	-30.0871	179.816	496	Seawater				Seawater_14
SO254_14_2	na	Seawater	2017-02-02	14ROV04	Coleville Volcano, Coleville Ridge	-30.0871	179.816	496	Seawater				Seawater_14
SO254_14_3	na	Seawater	2017-02-02	14ROV04	Coleville Volcano, Coleville Ridge	-30.0871	179.816	496	Seawater				Seawater_14
SO254_2_1	na	Seawater	2017-01-30	02ROV01	Kiwi Seamount, Three Kings Ridge	-30.7331	173.909	767	Seawater				Seawater_2
SO254_2_2	na	Seawater	2017-01-30	02ROV01	Kiwi Seamount, Three Kings Ridge	-30.7331	173.909	767	Seawater				Seawater_2
SO254_2_3	na	Seawater	2017-01-30	02ROV01	Kiwi Seamount, Three Kings Ridge	-30.7331	173.909	767	Seawater				Seawater_2
SO254_33_1	na	Seawater	2017-02-07	33ROV08	Southern Kermadec Ridge	-35.3823	178.979	1217	Seawater				Seawater_33
SO254_33_2	na	Seawater	2017-02-07	33ROV08	Southern Kermadec Ridge	-35.3823	178.979	1217	Seawater				Seawater_33
SO254_33_3	na	Seawater	2017-02-07	33ROV08	Southern Kermadec Ridge	-35.3823	178.979	1217	Seawater				Seawater_33
SO254_76_1	na	Seawater	2017-02-19	76ROV13	Otago / Canterbury Slope	-45.026	171.904	641	Seawater				Seawater_76
SO254_76_2	na	Seawater	2017-02-19	76ROV13	Otago / Canterbury Slope	-45.026	171.904	641	Seawater				Seawater_76
SO254_76_3	na	Seawater	2017-02-19	76ROV13	Otago / Canterbury Slope	-45.026	171.904	641	Seawater				Seawater_76
SO254_77_1	na	Seawater	2017-02-20	77ROV14	Christchurch Canyon Slope	-43.2927	173.607	715	Seawater				Seawater_77
SO254_77_2	na	Seawater	2017-02-20	77ROV14	Christchurch Canyon Slope	-43.2927	173.607	715	Seawater				Seawater_77
SO254_77_3	na	Seawater	2017-02-20	77ROV14	Christchurch Canyon Slope	-43.2927	173.607	715	Seawater				Seawater_77
SO254_81_1	na	Seawater	2017-02-22	81ROV17	Seamount 986	-40.0447	178.14	852	Seawater				Seawater_81
SO254_81_2	na	Seawater	2017-02-22	81ROV17	Seamount 986	-40.0447	178.14	852	Seawater				Seawater_81
SO254_81_3	na	Seawater	2017-02-22	81ROV17	Seamount 986	-40.0447	178.14	852	Seawater				Seawater_81
SO254_84_1	na	Seawater	2017-02-23	84ROV18	Seamount 1247	-37.9131	179.214	1251	Seawater				Seawater_84
SO254_84_2	na	Seawater	2017-02-23	84ROV18	Seamount 1247	-37.9131	179.214	1251	Seawater				Seawater_84
SO254_84_3	na	Seawater	2017-02-23	84ROV18	Seamount 1247	-37.9131	179.214	1251	Seawater				Seawater_84
SO254_85_1	na	Seawater	2017-02-24	85ROV19	Southern Kermadec Ridge	-35.6099	178.854	1152	Seawater				Seawater_85
SO254_85_2	na	Seawater	2017-02-24	85ROV19	Southern Kermadec Ridge	-35.6099	178.854	1152	Seawater				Seawater_85
SO254_85_3	na	Seawater	2017-02-24	85ROV19	Southern Kermadec Ridge	-35.6099	178.854	1152	Seawater				Seawater_85
