# Supplementary material for: Compositional and Quantitative Insights Into Bacterial and Archaeal Communities of South Pacific Deep-Sea Sponges (Demospongiae and Hexactinellida)
Source: Front Microbiol. 2020 Apr 24;11:716. doi: 10.3389/fmicb.2020.00716 (PMC7193145; doi:10.3389/fmicb.2020.00716)
Supplement: TABLE S2 — Archaeal relative abundances at phylum level. [file Table_2.xls]

## Sheet: archaea_phylum.v2.realabund.txt
Sponge	Thaumarchaeota	Euryarchaeota	Nanoarchaeaeota	Crenarchaeota
Aphrocallistes beatrix	0.998347	0.0016532	0	0
Saccocalyx tetractinus	0.999601	0.000279274	0.000119689	0
Lithistid sp.	0.999946	5.42443e-05	0	0
cf. Stelligera sp.	0.99914	0.00065278	0.000207703	0
Penares turmericolor	0.999131	0.000670268	0.000199089	0
cf. Ancorina sp.	0.999882	0.000108456	9.85965e-06	0
Leucopsacus distantus	1	0	0	0
Corbitella plagiariorum	1	0	0	0
Regadrella okinoseana	0.998844	0.00115565	0	0
Lanuginellinae gen. et sp. indet.	1	0	0	0
Myxillid sp.	0.999701	0.00027533	2.39418e-05	0
cf. Haliclona / Callyspongia sp.	0.999945	3.65848e-05	1.82924e-05	0
Latrunulia morrisoni	0.999617	0.000382622	0	0
Halichondria sp.	1	0	0	0
Bolosoma cyanae	1	0	0	0
Seawater	0.921144	0.0758636	0.00262386	0.000368462
