# Supplementary material for: Compositional and Quantitative Insights Into Bacterial and Archaeal Communities of South Pacific Deep-Sea Sponges (Demospongiae and Hexactinellida)
Source: Front Microbiol. 2020 Apr 24;11:716. doi: 10.3389/fmicb.2020.00716 (PMC7193145; doi:10.3389/fmicb.2020.00716)
Supplement: TABLE S3 — Quantitative real-time PCR efficiency values. [file Table_3.xlsx]

## Sheet: Blatt1
Plates	Eff. (%)	R²
EUB 16S rDNA plate 1	99.6	0.999
EUB 16S rDNA plate 2	99.8	0.999
EUB 16S rDNA plate 3	97.5	1
Arch 16S rDNA plate 1	96.1	1
Arch 16S rDNA plate 2	98.2	0.999
Arch 16S rDNA plate 3	96.1	0.999
