# Supplementary material for: Compositional and Quantitative Insights Into Bacterial and Archaeal Communities of South Pacific Deep-Sea Sponges (Demospongiae and Hexactinellida)
Source: Front Microbiol. 2020 Apr 24;11:716. doi: 10.3389/fmicb.2020.00716 (PMC7193145; doi:10.3389/fmicb.2020.00716)
Supplement: TABLE S4 — Quantitative real-time PCR raw results. Including Qubit measurements, eubacterial 16S rRNA gene copy numbers, eubacterial 16S rRNA gene copy numbers/μg, and ratios. [file Table_4.xlsx]

## Sheet: Tabelle1
LIMS-ID	on_board_ID	EUB plate	ARCH plate	Qubit measurment triplicate (ng/µl)			average	eubacterial 16S rDNA gene copy numbers			eubacterial 16S rDNA gene copy number/ µg genomic DNA			average	Std dev	archeaeal 16S rDNA gene copy numbers			archeaeal 16S rDNA gene copy numbers/ µg genomic DNA			avcerage	Std dev	ratios	Class	Order	Family	Genus	Species
WB-00146	NZ-166	3	3	11	10.6	11.1	10.9	9242000000	9052000000	9533000000	169577981651	166091743119	174917431193	170195718654	4445153737	5536000000	6559000000	5656000000	253944954128	300871559633	259449541284	271422018349	25652129177	0.627052	Hexactinellida	Lyssacinosida	Euplectellidae	Regadrella	Regadrella okinoseana
WB-00164	NZ-297	3	2	7.52	7.48	7.52	7.50667	5503000000	5775000000	6132000000	146616341030	153863232682	163374777975	154618117229	8404682636	1210000000	1395000000	1114000000	53730017762	61944937833	49467140320	55047365305	6342350598	2.80882	Hexactinellida	Lyssacinosida	Euplectellidae	Regadrella	Regadrella okinoseana
WB-00165	NZ-298	3	3	5.72	5.72	5.72	5.72	2400000000	2292000000	2119000000	83916083916	80139860140	74090909091	79382284382	4956203775	1319000000	1142000000	1264000000	115297202797	99825174825	110489510490	108537296037	7918602676	0.731383	Hexactinellida	Lyssacinosida	Euplectellidae	Regadrella	Regadrella okinoseana
WB-00106	NZ-040	2	3	8.68	8.64	8.6	8.64	5220000000	5321000000	4658000000	120833333333	123171296296	107824074074	117276234568	8268858519	418000000	402500000	411200000	24189814815	23292824074	23796296296	23759645062	4.49617e+08	4.93594	Demospongiae	Tetractinellida	Pleromidae	Pleroma	Pleroma turbinatum
WB-00107	NZ-041	2	3	4.28	4.28	4.4	4.32	2370000000	2549000000	2726000000	109722222222	118009259259	126203703704	117978395062	8240784089	141700000	128600000	133100000	16400462963	14884259259	15405092593	15563271605	7.70379e+08	7.58057	Demospongiae	Tetractinellida	Pleromidae	Pleroma	Pleroma turbinatum
WB-00108	NZ-042	2	3	6.8	6.72	6.8	6.77333	4341000000	4558000000	4431000000	128179133858	134586614173	130836614173	131200787402	3219226243	428200000	466000000	423200000	31609251969	34399606299	31240157480	32416338583	1727446327	4.04737	Demospongiae	Tetractinellida	Pleromidae	Pleroma	Pleroma turbinatum
WB-00214	NZ-111	2	3	9.52	9.52	9.52	9.52	8391000000	8096000000	6657000000	176281512605	170084033613	139852941176	162072829132	19490888949	303200000	282600000	298400000	15924369748	14842436975	15672268908	15479691877	5.66091e+08	10.47	Demospongiae	Tetractinellida	Geodiidae	Penares	Penares turmericolor
WB-00215	NZ-112	2	3	7.88	7.88	7.88	7.88	5447000000	6027000000	4793000000	138248730964	152969543147	121649746193	137622673435	15669281456	417200000	388600000	414600000	26472081218	24657360406	26307106599	25812182741	1003501433	5.33169	Demospongiae	Tetractinellida	Geodiidae	Penares	Penares turmericolor
WB-00217	NZ-114	2	2	6.52	6.52	6.52	6.52	6599000000	6522000000	4610000000	202423312883	200061349693	141411042945	181298568507	34563792314	186100000	206300000	183100000	9514314928	10547034765	9360940695	9807430130	6.45091e+08	18.4858	Demospongiae	Tetractinellida	Geodiidae	Penares	Penares turmericolor
WB-00111	NZ-045	2	3	11.6	11.6	11.6	11.6	4807000000	4335000000	7362000000	82879310345	74741379310	126931034483	94850574713	28078878266	121400000	133600000	112500000	5232758621	5758620690	4849137931	5280172414	4.56591e+08	17.9635	Demospongiae	Axinellida	Stelligeridae	Paratimea	Paratimea sp. indet.
WB-00112	NZ-046	2	3	7.32	7.28	7.28	7.29333	2014000000	2240000000	1896000000	55228519196	61425959781	51992687386	56215722121	4793493948	64930000	75680000	67030000	4451325411	5188299817	4595292505	4744972578	3.90622e+08	11.8474	Demospongiae	Axinellida	Stelligeridae	Paratimea	Paratimea sp. indet.
WB-00115	NZ-049	2	3	6.6	6.56	6.56	6.57333	2015000000	1975000000	2265000000	61308316430	60091277890	68914807302	63438133874	4781815511	37800000	38770000	37660000	2875253550	2949036511	2864604462	2896298174	4.59821e+07	21.9032	Demospongiae	Axinellida	Stelligeridae	Paratimea	Paratimea sp. indet.
WB-00116	NZ-050	2	3	8.28	8.08	8.2	8.18667	2287000000	2370000000	2366000000	55871335505	57899022801	57801302932	57190553746	1143520821	63500000	55810000	67290000	3878257329	3408591205	4109731270	3798859935	3.5725e+08	15.0547	Demospongiae	Axinellida	Stelligeridae	Paratimea	Paratimea sp. indet.
WB-00152	NZ-221	2	2	7.24	7.16	7.2	7.2	4096000000	4047000000	4296000000	113777777778	112416666667	119333333333	115175925926	3664175641	8307000	7492000	8282000	3.84583e+08	3.46852e+08	3.83426e+08	3.7162e+08	2.1458e+07	309.929	Demospongiae	Poecilosclerida	Latrunculiidae	Latrunculia	Latrunculia morrisoni
WB-00154	NZ-240	2	1	6.8	6.8	6.8	6.8	3545000000	3505000000	3097000000	104264705882	103088235294	91088235294	99480392157	7291587164	6556000	6319000	6029000	321372549	309754902	2.95539e+08	3.08889e+08	1.29384e+07	322.059	Demospongiae	Poecilosclerida	Latrunculiidae	Latrunculia	Latrunculia morrisoni
WB-00155	NZ-241	2	3	7.64	7.64	7.68	7.65333	6167000000	5735000000	6086000000	161158536585	149869337979	159041811847	156689895470	6000844463	13070000	14670000	14320000	8.53876e+08	9.58406e+08	9.3554e+08	9.15941e+08	5.49519e+07	171.07	Demospongiae	Poecilosclerida	Latrunculiidae	Latrunculia	Latrunculia morrisoni
WB-00142	NZ-162	3	3	7.28	7.36	7.4	7.34667	1223000000	2321000000	2021000000	33294010889	63185117967	55018148820	50499092559	15449465127	44020000	43530000	46150000	2995916515	2962568058	3140880218	3033121597	9.47996e+07	16.6492	Hexactinellida	Lyssacinosida	Euplectellidae	Corbitella	Corbitella plagiariorum
WB-00145	NZ-165	3	3	6.92	6.96	6.96	6.94667	2208000000	2324000000	2003000000	63570057582	66909788868	57667946257	62715930902	4679750314	57310000	62200000	59180000	4125000000	4476967370	4259596929	4287188100	1.77598e+08	14.6287	Hexactinellida	Lyssacinosida	Euplectellidae	Corbitella	Corbitella plagiariorum
WB-00147	NZ-168	3	3	8.6	8.8	8.76	8.72	2385000000	898100000	1014000000	54701834862	20598623853	23256880734	32852446483	18968748293	34410000	37350000	33170000	1973050459	2141628440	1901949541	2005542813	1.23099e+08	16.3808	Hexactinellida	Lyssacinosida	Euplectellidae	Corbitella	Corbitella plagiariorum
WB-00191	NZ-339	3	1	10.6	10.5	9.92	10.34	6404000000	5183000000	6724000000	123868471954	100251450677	130058027079	118059316570	15729517282	4474000000	4450000000	4714000000	144229529336	143455834945	151966473243	146550612508	4706199250	0.805587	Hexactinellida	Lyssacinosida	Euplectellidae	Bolosoma	Bolosoma cyanae
WB-00192	NZ-340	3	1	8.8	8.76	8.6	8.72	2436000000	2856000000	2273000000	55871559633	65504587156	52133027523	57836391437	6898918377	5462000000	5928000000	5085000000	208792048930	226605504587	194380733945	209926095821	16142289413	0.275508	Hexactinellida	Lyssacinosida	Euplectellidae	Bolosoma	Bolosoma cyanae
WB-00193	NZ-341	3	1	7.96	7.92	7.8	7.89333	9034000000	9869000000	11040000000	228902027027	250059121622	279729729730	252896959459	25532407509	1610000000	1490000000	1623000000	67989864865	62922297297	68538851351	66483671171	3096430920	3.8039	Hexactinellida	Lyssacinosida	Euplectellidae	Bolosoma	Bolosoma cyanae
WB-00197	NZ-346	3	1	6.48	6.4	6.4	6.42667	5642000000	6585000000	5369000000	175580912863	204927385892	167085062241	182531120332	19855462793	1944000000	2059000000	1883000000	100829875519	106794605809	97665975104	101763485477	4635374344	1.79368	Hexactinellida	Lyssacinosida	Euplectellidae	Bolosoma	Bolosoma cyanae
